# Supplementary material for: Leveraging the effects of chloroquine on resistant malaria parasites for combination therapies
Source: BMC Bioinformatics. 2019 Apr 15;20:186. doi: 10.1186/s12859-019-2756-y (PMC6466727; doi:10.1186/s12859-019-2756-y)
Supplement: Supplementary file 1 — Table S1. Reactions modified to curate the Plasmodium falciparum genome-scale metabolic model. (ST2A and ST2B) Table S2. Down-regulated Differentially Expressed Genes in (A) Short and (B) Long-term Chloroquine-treated Parasites. The gene IDs, corresponding gene names, and fold changes of significantly down-regulated genes in response to chloroquine treatment. Table S3. Up-regulated Differentially Expressed Genes in (A) Short and (B) Long-term Chloroquine-treated Parasites. The gene IDs, corresponding gene names, and fold changes of significantly up-regulated genes in response to chloroquine treatment. Table S4. Significant Down Regulation of Metabolic Genes Arising from Chloroquine Treatment. A: Metabolic DEGs Common to Long and Short-term Treated Conditions. B: Metabolic DEGs Unique to Short-term Treated Condition. The gene IDs, corresponding gene names, and metabolic subsystems of genes with significant expression changes in response to chloroquine treatment. C: Metabolic DEGs Unique to Long-term Treated Condition. The gene IDs, corresponding gene names, and metabolic subsystems of genes with significant expression changes in response to chloroquine treatment. Table S5. Reactions Essential in only Chloroquine-Treated Models. The reaction IDs, corresponding enzyme names, reaction formulas, and metabolic subsystems of essential reactions common to chloroquine-treated condition models constructed with varying growth thresholds (30–80%). Table S6. Reactions Essential in only the Short-Term Treatment Condition. Table S7. Reactions Essential in only the Long-Term Treatment Condition. Table S8. Flux Values for Isoprenoid Metabolism Reactions. Results represent median flux values across condition models constructed with varying growth thresholds (30–80%). Bolded reactions are represented in Fig. 4. Table S9. Flux Values for Folate Metabolism Reactions. Results represent median flux values across condition models constructed with varying growth thresholds (30–80%). Bolded [file 12859_2019_2756_MOESM1_ESM.ods]

## Sheet: ST1
Table S1: Reactions modified to curate the Plasmodium falciparum genome-scale metabolic model.
Rxn name	Rxn description	Formula	Gene-reaction association	Subsystem	Lower Bound	Upper Bound	Notes	References
HMGLB	HMGLB	hb[c] + h[c] => 36 ala_L[c] + 6 arg_L[c] + 10 asn_L[c] + 15 asp_L[c] + 3 cys_L[c] + 4 gln_L[c] + 12 glu_L[c] + 20 gly[c] + 19 his_L[c] + 36 leu_L[c] + 22 lys_L[c] + 5 met_L[c] + 15 phe_L[c] + 14 pro_L[c] + 16 ser_L[c] + 16 thr_L[c] + 3 trp_L[c] + 6 tyr_L[c] + 31 val_L[c] + pheme[fv] + h2o2[fv]	((((PF14_0076) and (PF14_0077) and (PF14_0078) and (PF14_0075) and (PF13_0133) and (PF3D7_0311700) and (PF3D7_1033800) and (PF3D7_1465700) and (PF3D7_1430200) and (PF3D7_0808200)) or ((PF11_0161) and (PF11_0162) and (PF11_0165))) and (MAL13P1_56) and (PF14_0015) and (PF14_0517) and (PFI1570c) and (PF11_0174) and (PFL2290w) and (PF13_0322) and (PF14_0439) and (PFE1360c) and (MAL8P1_140) and (PF10_…	Hemoglobin digestion	0	1000	ADD Fer; for ECs see: http://mpmp.huji.ac.il/maps/hemoglobinpolpath.html; made Plasmepsins and Falcipains OR relationship; added several Plasmepsins	MPMP; doi: 10.1073/pnas.0601876103; DOI: 10.1111/j.1365-2141.1975.tb00540.x
gthrd_heme	gthrd_heme	pheme[c] + gthrd[c] => gthox[c] + heme_degraded[c]		Hemoglobin digestion	0	1000	Added reaction	doi: 10.1074/jbc.270.42.24876
perox_heme	perox_heme	pheme[fv] + h2o2[fv] => heme_degraded[fv]		Hemoglobin digestion	0	1000	Added reaction	doi: 10.1042/bj1740893
heme_degraded_ex	heme_degraded_ex	heme_degraded[fv] =>		Exchange	0	1000	Added reaction

## Sheet: ST2A
Table S2: Down-regulated Differentially Expressed Genes in (A) Short and (B) Long-term Chloroquine-treated Parasites.
Table S2A. Down-regulated genes in short-term chloroquine-treated condition
Gene ID	Gene Name	Fold Change
MAL13P1.252	Conserved Plasmodium protein, Unknown Function	0.191
PF14_0010	GBPH protein	0.2
PFF1080w	Conserved Plasmodium protein, Unknown Function	0.205
PFF1410c	Nicotinate phosphoribosyltransferase	0.215
MAL13P1.306	Conserved Plasmodium protein, Unknown Function	0.221
PFL0365c	LIMP protein	0.235
PFE0015c	Rifin	0.237
PFF0155w	Mitochondrial chaperone BCS1	0.243
PF07_0087	Conserved Plasmodium protein, Unknown Function	0.263
PF10_0222	CDGSH iron-sulfur domain-containing protein	0.269
PF13_0010	GBPH2 protein	0.273
PFL1035w	Conserved Plasmodium protein, Unknown Function	0.281
PF14_0317	Signal peptidase complex subunit SPC1	0.294
PF11_0159	Conserved Plasmodium protein, Unknown Function	0.294
PF10_0265	Conserved Plasmodium protein, Unknown Function	0.298
PF10_0159	GBP130 protein	0.302
PFI0220w	Prefoldin subunit 4	0.314
PF10_0041	U5 small nuclear ribonucleoprotein component	0.315
MAL7P1.75	Mitochondrial ATP synthase epsilon subunit	0.332
PF13_0141	L-lactate dehydrogenase	0.35
MAL8P1.3	Plasmodium exported protein (hyp9), Unknown Function	0.365
PFL2050w	Farnesyltransferase alpha subunit	0.365
PFF1310c	Conserved Plasmodium protein, Unknown Function	0.367
PFF0700c	60S ribosomal protein L19	0.367
PFA0310c	Calcium-transporting ATPase	0.375
PF10_0264	40S ribosomal protein S2	0.376
PF10_0092	Metalloprotease	0.377
PF11_0351	Heat shock protein 70	0.379
PFF0335c	VFT protein	0.381
PFF0030c	Erythrocyte membrane protein 1 (PfEMP1), exon 2	0.382
PFF0435w	Ornithine aminotransferase	0.382
PFA0540c	Conserved Plasmodium protein, Unknown Function	0.386
PF14_0394	Conserved Plasmodium protein, Unknown Function	0.387
PFL1140w	Vacuolar iron transporter	0.391
PFL0840c	Conserved Plasmodium protein, Unknown Function	0.391
PF13_0063	26S protease regulatory subunit 7	0.394
PF14_0680	Conserved Plasmodium protein, Unknown Function	0.398
PFE0050w	Conserved Plasmodium protein, Unknown Function	0.399
PFI1270w	Conserved Plasmodium protein, Unknown Function	0.401
PFI1105w	Phosphoglycerate kinase	0.409
PF14_0581	Apicoplast ribosomal protein S10	0.41
MAL8P1.83	Eukaryotic translation initiation factor 3 subunit G	0.412
MAL13P1.250	Conserved Plasmodium protein, Unknown Function	0.412
PFI1090w	S-adenosylmethionine synthetase	0.413
PFI1695c	U2 small nuclear ribonucleoprotein B''	0.413
PFA0660w	Heat shock protein 40, type II	0.414
PFE1100w	Conserved Plasmodium protein, Unknown Function	0.418
PF13_0252	Nucleoside transporter 1	0.419
PF11_0167	Palmitoyltransferase DHHC9	0.433
PF10_0144	Prohibitin	0.433
PFL1420w	Macrophage migration inhibitory factor	0.434
PF10_0024	Plasmodium exported protein (hyp2), Unknown Function	0.439
PF10_0063	DNA/RNA-binding protein Alba 3	0.44
PFC0520w	26S proteasome regulatory subunit RPN12	0.442
PFF0950w	Conserved Plasmodium protein, Unknown Function	0.444
MAL13P1.76	General transcription factor IIH subunit 2	0.445
PFC0350c	T-complex protein 1 eta subunit	0.447
PF14_0331	Cytochrome c oxidase assembly protein COX15	0.448
PF14_0387	Major facilitator superfamily domain-containing protein	0.448
PF14_0275	Conserved Plasmodium protein, Unknown Function	0.451
PF11_0224	Exported protein 1	0.452
PFE0285c	Small ubiquitin-related modifier	0.454
PFL0175c	Threonylcarbamoyl-AMP synthase	0.455
PFE1050w	Adenosylhomocysteinase	0.455
PF14_0448	40S ribosomal protein S5	0.458
PF10_0240	RAP protein	0.459
PF07_0043	60S ribosomal protein L34	0.46
PF14_0167	Prefoldin subunit 2	0.462
PFC0400w	60S acidic ribosomal protein P2	0.463
MAL8P1.50	Conserved Plasmodium protein, Unknown Function	0.464
PFL2515c	Conserved Plasmodium protein, Unknown Function	0.466
PF14_0442	Conserved Plasmodium protein, Unknown Function	0.47
MAL8P1.33	GTP-binding protein	0.472
PF10_0187	60S ribosomal protein L30e	0.473
PFB0840w	Replication factor C subunit 2	0.475
MAL7P1.94	Prefoldin subunit 3	0.476
MAL8P1.145	Mitogen-activated protein kinase organizer 1	0.477
MAL8P1.128	Proteasome subunit alpha type-6	0.478
PF10_0289	Adenosine deaminase	0.478
PFI1045w	Conserved Plasmodium protein, Unknown Function	0.48
PFL1630c	Conserved Plasmodium protein, Unknown Function	0.48
PF08_0099	Acyl-CoA binding protein	0.481
PF13_0080	Telomerase reverse transcriptase	0.484
PFE0945c	Secreted ookinete protein	0.487
PF08_0087	Karyopherin alpha	0.49
MAL13P1.88	Conserved Plasmodium protein, Unknown Function	0.49
PF14_0266	Conserved Plasmodium protein, Unknown Function	0.491
PF13_0045	40S ribosomal protein S27	0.492
PFL2465c	Thymidylate kinase	0.493
PFI1545c	Proteasome beta subunit type-6	0.494
PF07_0065	Cation diffusion facilitator family protein	0.494
MAL13P1.153	Ribonuclease P protein subunit RPR2	0.498
PF11_0461	Ras-related protein Rab-6	0.499

## Sheet: ST2B
Table S2: Down-regulated Differentially Expressed Genes in (A) Short and (B) Long-term Chloroquine-treated Parasites.
Table S2B. Down-regulated genes in long-term chloroquine-treated condition
Gene ID	Gene Name	Fold Change
PF14_0010	GBPH protein	0.169
PF10_0041	U5 small nuclear ribonucleoprotein component	0.172
MAL13P1.252	Conserved Plasmodium protein, Unknown Function	0.184
PF13_0010	GBPH2 protein	0.201
PFE0015c	Rifin	0.22
MAL13P1.306	Conserved Plasmodium protein, Unknown Function	0.221
PFF1410c	Nicotinate phosphoribosyltransferase	0.224
PFL0365c	LIMP protein	0.263
PF07_0087	Conserved Plasmodium protein, Unknown Function	0.27
PF11_0159	Conserved Plasmodium protein, Unknown Function	0.281
PF10_0159	GBP130 protein	0.286
PF11_0167	Palmitoyltransferase DHHC9	0.294
PF11_0351	Heat shock protein 70	0.299
PFL2050w	Farnesyltransferase alpha subunit	0.307
PFC0400w	60S acidic ribosomal protein P2	0.31
PF10_0222	CDGSH iron-sulfur domain-containing protein	0.311
PFA0310c	Calcium-transporting ATPase	0.312
MAL13P1.88	Conserved Plasmodium protein, Unknown Function	0.321
PF10_0024	Plasmodium exported protein (hyp2), Unknown Function	0.321
PF13_0141	L-lactate dehydrogenase	0.323
PF14_0394	Conserved Plasmodium protein, Unknown Function	0.328
MAL7P1.75	Mitochondrial ATP synthase epsilon subunit	0.329
PF14_0387	Major facilitator superfamily domain-containing protein	0.33
PF10_0092	Metalloprotease	0.331
PF11_0224	Circumsporozoite-related antigen	0.334
PF11_0338	Aquaglyceroporin	0.336
MAL8P1.50	Conserved Plasmodium protein, Unknown Function	0.337
PFF1310c	Conserved Plasmodium protein, Unknown Function	0.338
PF11_0495	Conserved Plasmodium protein, Unknown Function	0.34
PF08_0087	Karyopherin alpha	0.342
PFA0660w	Heat shock protein 40, type II	0.345
PFA0435w	Conserved Plasmodium protein, Unknown Function	0.345
PFI0220w	Prefoldin subunit 4	0.346
PFE1100w	Conserved Plasmodium protein, Unknown Function	0.347
PFE1050w	Adenosylhomocysteinase	0.35
PF10_0265	Conserved Plasmodium protein, Unknown Function	0.351
PFL0840c	Conserved Plasmodium protein, Unknown Function	0.352
PF10_0264	40S ribosomal protein S2	0.357
PFF0030c	Erythrocyte membrane protein 1 (PfEMP1), exon 2	0.359
PFF0700c	60S ribosomal protein L19	0.361
PFF0435w	Ornithine aminotransferase	0.365
PFL2260w	Conserved Plasmodium protein, Unknown Function	0.367
PFD0365c	Conserved Plasmodium protein, Unknown Function	0.367
MAL8P1.83	Eukaryotic translation initiation factor 3 subunit G	0.368
PFA0540c	Conserved Plasmodium protein, Unknown Function	0.368
PF14_0275	Conserved Plasmodium protein, Unknown Function	0.368
PFL1445w	TBC domain-containing protein	0.375
PF14_0442	Conserved Plasmodium protein, Unknown Function	0.375
MAL13P1.76	General transcription factor IIH subunit 2	0.376
PFE0050w	Plasmodium exported protein, unknown function	0.377
PF14_0522	Conserved Plasmodium protein, Unknown Function	0.377
PFB0840w	Replication factor C subunit 2	0.378
PF13_0063	26S protease regulatory subunit 7	0.382
MAL13P1.250	Conserved Plasmodium protein, Unknown Function	0.384
PFL0850w	Anaphase-promoting complex subunit 10	0.386
PF10_0240	RAP protein	0.387
MAL7P1.174	Lysine-rich membrane-associated PHISTb protein	0.388
PF10_0141	MO15-related protein kinase	0.392
PFI0190w	60S ribosomal protein L32	0.392
PF13_0219	Nucleolar complex protein 2	0.392
PFI1545c	Proteasome beta subunit type-6	0.394
PFE1020w	U6 snRNA-associated Sm-like protein LSm2	0.398
PF14_0581	Apicoplast ribosomal protein S10	0.404
PF10_0144	Prohibitin	0.409
PFE0030c	Stevor	0.409
PF07_0043	60S ribosomal protein L34	0.412
PFL0175c	Threonylcarbamoyl-AMP synthase	0.414
PF11_0290	Conserved Plasmodium protein, Unknown Function	0.418
PFE0285c	Small ubiquitin-related modifier	0.421
PFI1695c	U2 small nuclear ribonucleoprotein B''	0.422
MAL13P1.261	Conserved Plasmodium protein, Unknown Function	0.422
PF10_0016	Acyl-CoA binding protein, isoform 2, ACBP2	0.424
PF10_0289	Adenosine deaminase	0.429
PF13_0252	Cytochrome c oxidase copper chaperone	0.432
PFC0520w	26S proteasome regulatory subunit RPN12	0.44
PF13_0021	Small heat shock protein	0.444
MAL13P1.490	Stevor	0.444
PF10_0187	60S ribosomal protein L30e	0.444
PFI1105w	Phosphoglycerate kinase	0.445
PF14_0555	Conserved Plasmodium protein, Unknown Function	0.446
PF11_0461	Ras-related protein Rab-6	0.448
PF14_0331	Cytochrome c oxidase assembly protein COX15	0.448
PFF1515c	Erythrocyte membrane protein 1 (PfEMP1)	0.449
PF14_0424	Shikimate dehydrogenase	0.45
PF10_0063	DNA/RNA-binding protein Alba 3	0.45
MAL8P1.125	Tyrosine--tRNA ligase	0.451
MAL13P1.160	Conserved Plasmodium protein, Unknown Function	0.454
MAL13P1.182	RanBPM and CLTH-like protein	0.458
PFL2485c	Tryptophan--tRNA ligase	0.461
PF08_0099	Acyl-CoA binding protein	0.463
MAL13P1.142	WD repeat-containing protein	0.463
PF10_0320	Leucine-rich repeat protein 8, LRR8	0.464
PFE0905w	RAP protein	0.464
PFL2540w	Plasmodium exported protein (PHISTb), unknown function	0.464
PFD0540c	Conserved Plasmodium protein, Unknown Function	0.465
MAL8P1.145	Mitogen-activated protein kinase organizer 1	0.466
PFD0890w	Conserved Plasmodium protein, Unknown Function	0.466
PF14_0228	Conserved Plasmodium protein, Unknown Function	0.466
PF08_0039	60S ribosomal protein L22	0.468
PFF0950w	Conserved Plasmodium protein, Unknown Function	0.469
PF13_0117	TBC domain protein	0.469
PF14_0732	Lysine-rich membrane-associated PHISTb protein	0.47
PF10_0312	Conserved Plasmodium protein, Unknown Function	0.47
PFE0410w	Triose phosphate transporter	0.471
PFE1450c	Thioredoxin-like protein	0.472
PF11_0183	GTP-binding nuclear protein RAN/TC4	0.473
MAL7P1.57	Rifin	0.473
PFE0150c	4-diphosphocytidyl-2-C-methyl-D-erythritol kinase	0.474
PFE0940c	Secreted ookinete protein	0.477
PF07_0065	Cation diffusion facilitator family protein	0.478
PF10_0131	Conserved Plasmodium protein, Unknown Function	0.478
MAL7P1.152	Conserved Plasmodium protein, Unknown Function	0.478
PF10_0047	RNA-binding protein	0.48
PFF1570w	Rifin	0.481
PFD0795w	Histone acetyltransferase	0.482
MAL13P1.93	Nucleolar complex protein 4	0.482
PFD0480w	Peptide chain release factor 2	0.482
PF07_0053	Conserved Plasmodium protein, Unknown Function	0.483
PF14_0266	Conserved Plasmodium protein, Unknown Function	0.484
PF10_0018	Exported lipase 1	0.484
MAL13P1.153	Ribonuclease P protein subunit RPR2	0.484
PFB0865w	Small nuclear ribonucleoprotein Sm D2	0.485
PF10_0271	Centrin-3	0.489
PFF1020c	Conserved Plasmodium protein, Unknown Function	0.49
PF13_0316	40S ribosomal protein S15	0.491
PF08_0010	Conserved Plasmodium protein, Unknown Function	0.491
PFE1285w	Inner membrane complex protein 1g	0.492
PF11_0052	Syntaxin, Qa-SNARE family	0.495
PF11_0056	WD repeat-containing protein	0.495
PFC0350c	T-complex protein 1 subunit eta	0.496
PF10_0046	E3 ubiquitin-protein ligase	0.497
PF13_0107	Conserved Plasmodium protein, Unknown Function	0.498
PF11_0350	Conserved Plasmodium protein, Unknown Function	0.498
PF14_0645	Conserved Plasmodium protein, Unknown Function	0.498
PF14_0448	40S ribosomal protein S5	0.499
PFD1140w	Plasmodium exported protein (PHISTc), unknown function	0.499
PFD0460c	Conserved Plasmodium protein, Unknown Function	0.5
PFL1140w	Vacuolar iron transporter	0.5

## Sheet: ST3A
Table S3: Up-regulated Differentially Expressed Genes in (A) Short and (B) Long-term Chloroquine-treated Parasites.
Table S3A. Up-regulated genes in short-term chloroquine-treated condition
Gene ID	Gene Name	Fold Change
PF11_0223	Conserved Plasmodium protein, Unknown Function	2.532
PFI1550c	adenylate kinase-like protein 2	2.242
PF10_0050	Conserved Plasmodium protein, Unknown Function	2.06
PF11_0516	Stevor	2.034

## Sheet: ST3B
Suppl. Table 3: Up-regulated Differentially Expressed Genes in (A) Short and (B) Long-term Chloroquine-treated Parasites.
Suppl. Table 3B. Up-regulated genes in long-term chloroquine-treated condition
Gene ID	Gene Name	Fold Change
MAL13P1.294	GTP-binding protein	4.73
PFB0106c	EMP1-trafficking protein	2.409
MAL7P1.141	Conserved Plasmodium protein, Unknown Function	2.388
PFL1090w	Glideosome-associated protein 45	2.373
PFL1040w	protein TSSC1	2.351
PFI0270w	Conserved Plasmodium protein, Unknown Function	2.315
PF14_0044	Conserved Plasmodium protein, Unknown Function	2.308
PFD0120w	Rifin	2.274
PFD0465w	Chaperone DnaJ protein	2.23
PFE1535w	Conserved Plasmodium protein, Unknown Function	2.225
PF13_0276	Membrane associated histidine-rich protein	2.205
MAL8P1_99	GTPase	2.186
PF11_0328	Conserved Plasmodium protein, Unknown Function	2.168
PFL1000c	Conserved Plasmodium protein, Unknown Function	2.127
PF11_0036	Phosphopantothenate--cysteine ligase	2.113
PF14_0238	Conserved Plasmodium protein, Unknown Function	2.101
PFF0485c	Palmitoyltransferase DHHC2	2.096
PF11_0113	Mitochondrial ribosomal protein L11 precursor	2.069
PF11_0002	Conserved Plasmodium protein, Unknown Function	2.067
PF08_0035	Conserved Plasmodium protein, Unknown Function	2.066
PFI0940c	PPPDE peptidase	2.058
PFI1095w	Conserved Plasmodium protein, Unknown Function	2.054
MAL7P1.161	Dynein light chain	2.051
PF10_0050	Conserved Plasmodium protein, Unknown Function	2.047
PFC0176c	Phosphatidylethanolamine-binding protein	2.039
PF11_0204	Conserved Plasmodium protein, Unknown Function	2.036
PFD0705c	Acylated pleckstrin-homology domain-containing protein	2.01
PFL1025c	Conserved Plasmodium protein, Unknown Function	2.005

## Sheet: ST4A
Table S4: Significant Down Regulation of Metabolic Genes Arising from Chloroquine Treatment.
Suppl. Table 4A: Metabolic Differentially Expressed Genes Common to Long and Short-term Treated Conditions
Gene ID	Gene Name	Subsystem
PFF1410c	nicotinate phosphoribosyltransferase	Nicotinate & Nicotinamide Metabolism
MAL7P1_75	mitochondrial ATP synthase F1, epsilon subunit	Mitochondria Transport
PF13_0141	L-lactate dehydrogenase	Glycolysis
PFF0435w	ornithine aminotransferase	Arg & Pro Metabolism
PFI1105w	phosphoglycerate kinase	Glycolysis
PF13_0252	nucleoside transporter 1	Base Transport
PF14_0331	cytochrome c oxidase assembly protein COX15	Mitochondrial Electron Flow
PFE1050w	Adenosylhomocysteinase	Met & Polyamine Metabolism
PF10_0289	adenosine deaminase	Met & Polyamine Metabolism, Purine Metabolism

## Sheet: ST4B
Table S4: Significant Down Regulation of Metabolic Genes Arising from Chloroquine Treatment.
Table S4B: Metabolic Differentially Expressed Genes Unique to Short-term Treated Condition
Gene ID	Gene Name	Subsystem
PFI1090w	S-adenosylmethionine synthetase	Met & Polyamine Metabolism
PFL2465c	thymidylate kinase	Pyrimidine Metabolism

## Sheet: ST4C
Table S4: Significant Down Regulation of Metabolic Genes Arising from Chloroquine Treatment.
Table S4C: Metabolic Differentially Expressed Genes Unique to Long-term Treated Condition
Gene ID	Gene Name	Subsystem
PF11_0338	Aquaglyceroporin	Transport
MAL8P1_125	tyrosine--tRNA ligase	Phe & Tyr Metabolism
PFL2485c	tryptophan--tRNA ligase	Trp Metabolism, tRNA Synthesis
PFE0410w	triose phosphate transporter	Apicoplast Transport
PFE0150c	4-diphosphocytidyl-2-C-methyl-D-erythritol kinase	Isoprenoids Metabolism
PF11_0036	Phosphopantothenate-cysteine ligase	CoA Biosynthesis

## Sheet: ST5
Table S5. Reactions Essential in only Chloroquine-Treated Models.
Reaction ID	Enzyme Name	Reaction Formula	Subsystem
EX_gthrd(e)	--	gthrd[e] <=>	Exchange
EX_nac(e)	--	nac[e] <=>	Exchange
lipid4	--	cdpdag[c] <=> cdpdddecg[c] + cdpdhdec9eg[c] + cdpdhdecg[c] + cdpdodec11eg[c] + cdpdodecg[c] + cdpdtdec7eg[c] + cdpdtdecg[c]	Lipids
DAGK120	Diacylglycerol Kinase	12dgr120[c] + atp[c] => adp[c] + h[c] + pa120[c]	Phosphatidyletanolamine & Phosphatidylserine Metabolism; Utilization Phospholipids
DAGK140	Diacylglycerol Kinase	12dgr140[c] + atp[c] => adp[c] + h[c] + pa140[c]	Phosphatidyletanolamine & Phosphatidylserine Metabolism; Utilization Phospholipids
DAGK141	Diacylglycerol Kinase	12dgr141[c] + atp[c] => adp[c] + h[c] + pa141[c]	Phosphatidyletanolamine & Phosphatidylserine Metabolism; Utilization Phospholipids
DAGK160	Diacylglycerol Kinase	12dgr160[c] + atp[c] => adp[c] + h[c] + pa160[c]	Phosphatidyletanolamine & Phosphatidylserine Metabolism; Utilization Phospholipids
DAGK161	Diacylglycerol Kinase	12dgr161[c] + atp[c] => adp[c] + h[c] + pa161[c]	Phosphatidyletanolamine & Phosphatidylserine Metabolism; Utilization Phospholipids
DAGK180	Diacylglycerol Kinase	12dgr180[c] + atp[c] => adp[c] + h[c] + pa180[c]	Phosphatidyletanolamine & Phosphatidylserine Metabolism; Utilization Phospholipids
DAGK181	Diacylglycerol Kinase	12dgr181[c] + atp[c] => adp[c] + h[c] + pa181[c]	Phosphatidyletanolamine & Phosphatidylserine Metabolism; Utilization Phospholipids
DASYN120	Phosphatidate Cytidylyltransferase	ctp[c] + h[c] + pa120[c] => cdpdddecg[c] + ppi[c]	Phosphatidyletanolamine & Phosphatidylserine Metabolism
DASYN140	Phosphatidate Cytidylyltransferase	ctp[c] + h[c] + pa140[c] => cdpdtdecg[c] + ppi[c]	Phosphatidyletanolamine & Phosphatidylserine Metabolism
DASYN141	Phosphatidate Cytidylyltransferase	ctp[c] + h[c] + pa141[c] => cdpdtdec7eg[c] + ppi[c]	Phosphatidyletanolamine & Phosphatidylserine Metabolism
DASYN160	Phosphatidate Cytidylyltransferase	ctp[c] + h[c] + pa160[c] => cdpdhdecg[c] + ppi[c]	Phosphatidyletanolamine & Phosphatidylserine Metabolism
DASYN161	Phosphatidate Cytidylyltransferase	ctp[c] + h[c] + pa161[c] => cdpdhdec9eg[c] + ppi[c]	Phosphatidyletanolamine & Phosphatidylserine Metabolism
DASYN180	Phosphatidate Cytidylyltransferase	ctp[c] + h[c] + pa180[c] => cdpdodecg[c] + ppi[c]	Phosphatidyletanolamine & Phosphatidylserine Metabolism
DASYN181	Phosphatidate Cytidylyltransferase	ctp[c] + h[c] + pa181[c] => cdpdodec11eg[c] + ppi[c]	Phosphatidyletanolamine & Phosphatidylserine Metabolism
PINOS	CDP-diacylglycerol-inositol 3-phosphatidyltransferase	0.01 cdpdag[c] + inost[c] => cmp[c] + h[c] + 0.01 ptd1ino[c]	Inositol Phosphate Metabolism
NACUP	--	nac[e] => nac[c]	Cofactor Transport
trna_gln	--	trnagln[c] <=>	AminoAcids tRNA; Exchange
trna_glu	--	trnaglu[c] <=>	AminoAcids tRNA; Exchange
GLNTRS	Glutamine--tRNA Ligase	atp[c] + gln_L[c] + trnagln[c] => amp[c] + ppi[c] + glntrna[c]	Glu Metabolism; AminoAcids tRNA
GLUTRS	Glutamate--tRNA Ligase	atp[c] + glu_L[c] + trnaglu[c] => amp[c] + glutrna[c] + ppi[c]	Glu Metabolism; AminoAcids tRNA
GPDDA4	Glycerophosphodiester Phosphodiesterase	g3pg[c] + h2o[c] => glyc3p[c] + glyc[c] + h[c]	Phosphatidylcholine Metabolism; Phosphatidyletanolamine & Phosphatidylserine Metabolism
GTHRDti	--	gthrd[e] => gthrd[c]	Transport; Redox Metabolism
GHMT2r	Serine Hydroxymethyltransferase	ser_L[c] + thf[c] <=> gly[c] + h2o[c] + mlthf[c]	Pyrimidine Metabolism; Gly Ser Metabolism; Folate Biosynthesis
GAT_c	Diacylglycerol O-Acyltransferase	dag[c] + acoa[c] => coa[c] + tag[c]	Lipid Production
CHLPCTD	Choline-phosphate Cytidylyltransferase	cholp[c] + ctp[c] + h[c] -> cdpchol[c] + ppi[c]	Phosphatidylcholine Metabolism
SMPD3l_host	Sphingomyelin Phosphodiesterase	h2o[c] + sphmyln_host[c] -> cholp[c] + crm[c] + h[c]	Sphingomyelin and Ceramide Metabolism
SM_ex	--	sphmyln[e] <=>	Exchange
SM_host	--	sphmyln[e] -> sphmyln_host[c]	Extracellular Transport
Hfv	--	pheme[fv] -> pheme[c]	Hemoglobin Digestion

## Sheet: ST6
Table S6. Reactions Essential in only the Short-Term Treatment Condition.
Reaction ID	Enzyme Name	Reaction Formula	Subsystem
HMPK1	Hydroxymethylpyrimidine Kinase	4ahmmp[c] + atp[c] => 4ampm[c] + adp[c] + h[c]	Thiamine Metabolism
PMPK	Phosphomethylpyrimidine Kinase	4ampm[c] + atp[c] => 2mahmp[c] + adp[c]	Thiamine Metabolism
TMPK	Thiamine-Phosphate Kinase	atp[c] + thmmp[c] => adp[c] + thmpp[c]	Thiamine Metabolism
TMPPP	Thiamine-Phosphate Diphosphorylase	2mahmp[c] + 4mpetz[c] + h[c] => ppi[c] + thmmp[c]	Thiamine Metabolism
4HBAtmt	--	4hba[m] <=> 4hba[c]	Mitochondrial Transport
ALALtmt	--	ala_L[m] <=> ala_L[c]	Mitochondrial Transport
CYSLtmt	--	cys_L[m] <=> cys_L[c]	Mitochondrial Transport
DXYL5Ptmt	--	dxyl5p[m] <=> dxyl5p[c]	Mitochondrial Transport
EX_4ahmmp	--	4ahmmp[e] <=>	Exchange
4AHMMPtr	--	4ahmmp[e] <=> 4ahmmp[c]	Transport
DXYL5Ptap	--	dxyl5p[ap] <=> dxyl5p[c]	Apicoplast Transport
4MHETZtmt	--	4mhetz[m] <=> 4mhetz[c]	Mitochondrial Transport
HETZK	Hydroxyethylthiazole Kinase	4mhetz[c] + atp[c] => 4mpetz[c] + adp[c] + h[c]	Thiamine Metabolism
EX_4HBA	--	4hba[c] =>	Exchange

[truncated: 3 more sheets: ST7, ST8, ST9]
